# Supplementary material for: An example of land-use relaxation and its effect on soil stabilization in the catchment of Lake Lavijärvi, Russian Karelia: insights from multi-proxy sediment analysis
Source: J Paleolimnol. 2026 Jun 5;74(3):14. doi: 10.1007/s10933-026-00394-2 (PMC13241461; doi:10.1007/s10933-026-00394-2)
Supplement: Supplementary file 2 — Supplementary file2 (XLSX 344 kb) [file 10933_2026_394_MOESM2_ESM.xlsx]

## Sheet: Appendix B
							Calibrated age intervals (2σ, cal yrs BP)
ETH nr.	Fraction	Label	Depth (cm)	Fm	Fm error	Weight (µg C)	From	To	σ	Median
80315.1.1	MF	LAV1 5.5	5.5	1.00118	0.00702612	75.9229	267	21	78	97
80316.1.2	MF	LAV2 48.5	48.5	0.965716	0.00674631	105.469	494		107	357
80317.1.1	MF	LAV3 49.5	49.5	0.965441	0.00674512	115.58	498		99	367
80318.1.1	MF	LAV4 60.5	60.5	0.931622	0.00663792	114.983	657	513	43	590
80319.1.1	MF	LAV5 79.5	79.5	0.849986	0.00889775	19.1848	1375	1006	86	1220
80320.1.1	MF	LAV6 87	87	0.821225	0.00608449	95.6101	1605	1350	64	1473
80321.1.1	MF	LAV7 127.5	127.5	0.716246	0.00540279	90.3979	2924	2735	48	2801
86475.1.1	BS	LAV003	2.5	0.990989	0.00976442	233.238	282	5	84	125
86474.1.1	BS	LAV006	5.5	0.999307	0.00872515	385.896	271	11	79	110
93093.1.1	BS	L04	10.5	0.91095	0.00848809	318.181	898	554	66	694
93092.1.1	BS	L05	12.5	0.826655	0.00815183	299.64	1565	1295	76	1430
86473.1.1	BS	LAV013	12.5	0.820961	0.00737894	483.704	1687	1330	78	1476
93091.1.1	BS	L06	14.5	0.823674	0.00790565	321.492	1605	1305	79	1455
86472.1.1	BS	LAV016	15.5	0.807879	0.0078701	439.099	1821	1415	96	1630
93090.1.1	BS	L07	16.5	0.793781	0.00792938	310.963	1984	1571	96	1784
93089.1.1	BS	L08	18.5	0.742364	0.00752292	347.086	2740	2207	132	2479
93088.1.1	BS	L09	19.5	0.687434	0.00763384	280.437	3444	2949	125	3196
93087.1.1	BS	L10	20.5	0.537152	0.00654292	288.184	5986	5486	111	5745
93086.1.1	BS	L11	21.5	0.521257	0.00654188	257.889	6278	5750	133	6024
86471.1.1	BS	LAV023	22.5	0.572429	0.0116122	144.159	5585	4709	215	5132
86470.1.1	BS	LAV026	25.5	0.845214	0.0162609	277.645	1560	939	161	1262
86469.1.1	BS	LAV033	32.5	0.840408	0.00849922	276.426	1523	1175	82	1315
93079.1.1	BS	L18	34.5	0.855879	0.00853035	312.718	1302	981	87	1171
86468.1.1	BS	LAV036	35.5	0.848022	0.00880387	243.219	1388	1059	85	1239
86467.1.1	BS	LAV043	42.5	0.776287	0.00758062	361.914	2301	1821	104	2002
93076.1.1	BS	L21	43.5	0.856999	0.00822172	309.639	1295	983	82	1164
86466.1.1	BS	LAV046	45.5	0.853423	0.00790903	344.783	1314	1000	78	1198
86465.1.1	BS	LAV055	54.5	0.831781	0.0079767	334.175	1539	1282	74	1385
86464.1.1	BS	LAV065	64.5	0.824372	0.00787472	311.939	1603	1304	77	1452
86463.1.1	BS	LAV075	74.5	0.764428	0.00815897	255.375	2342	1950	110	2155
86462.1.1	BS	LAV085	84.5	0.736201	0.0076406	304.625	2734	2354	115	2544
86461.1.1	BS	LAV100	99.5	0.695417	0.00672118	442.624	3329	2859	110	3066
86460.1.1	BS	LAV110	109.5	0.662934	0.00757204	297.049	3825	3355	109	3538
86459.1.1	BS	LAV120	119.5	0.628033	0.00670227	366.789	4405	3879	129	4099
86458.1.1	BS	LAV130	129.5	0.572899	0.00692553	324.161	5442	4854	143	5120

## Sheet: Appendix C
BACON Input:
Lab ID Eawag	14C Age (yrs BP)	14C Age Error (yrs)	Depth (cm)	CC*
Surface	-66	1	0	0
RD1	-44	10	2.5	0
RD2	-21	10	5	0
RD3	1	10	10	0
RD4cs	-13	10	10.5	0
RD5	30	10	15	0
RD6	50	15	20	0
RD7	70	20	25	0
lav2	290	60	48.5	1
lav3	300	60	49.5	1
lav4	580	60	60.5	1
lav5	1360	70	79.5	1
lav6	1590	60	87	1
lav7	2680	60	127.5	1
* 1 for IntCal13 Calibration Curve (Reimer et al., 2013), 0 no calibration
Prior Information (BACON):
Acc.mean	5
Acc.shape	1.5
Thick	10
Sections	101

## Sheet: Appendix D fames
						Concentration µg/g TOC
Unit	Depth (cm)	TOC %	g Sed.	µg C16-34	µg/g C16-34	C16	C17	C18	C19	C20	C21	C22	C23	C24	C25	C26	C27	C28	C29	C30	C31	C32	C33	C34	CPI* C20-30	ACL** C24-32
1	2.5	3.91	3.37	6.00609	1.78222	12.2529	1.3762	10.0397	0.683564	5.43199	0.487788	7.35369	0.744718	8.15303	0.505789	6.95103	0	4.16445	0	6.38006	0	0.821019	0	0	15.638	26.8489
1	5.5	3.255	4.85	10.9229	2.25214	65.2115	28.3785	30.2149	5.15966	19.3401	1.61389	23.8004	2.2213	21.4263	0	17.9281	0	17.3456	0	6.01473	0	2.1966	0	0	14.5249	26.448
1	8.5	3.263	3.12	7.91445	2.53668	4.53935	1.15556	6.17517	0	7.62828	0.633654	14.9824	1.36415	20.947	1.52726	21.9423	1.44052	20.2486	0.90311	7.21496	0	3.51698	0	0	15.791	26.6574
2	11.5	3.078	4.24	6.96454	1.64258	8.37114	0.840101	7.13652	0.41022	6.42143	0.632571	10.0752	1.14489	12.4827	1.1417	13.2676	1.10417	14.7884	0.738979	5.68966	1.54251	2.60948	0	0	12.325	26.881
2	13.5	3.03	4.22	9.89353	2.34444	15.5443	2.99302	10.1254	0.614875	6.99698	0.742641	10.3409	1.21638	12.9955	1.15161	15.8596	1.59949	31.5437	1.30764	8.44551	1.24723	3.22394	0	0	13.8346	27.2519
2	15.5	2.642	5.31	9.9808	1.87962	12.7477	1.58631	11.1842	1.05959	9.69435	1.02614	17.2386	1.96565	20.5538	1.70251	17.644	1.32712	17.1217	0.77786	6.51886	1.99365	3.50439	0	0	11.6229	26.6158
2	17.5	2.25	6.14	13.9819	2.27718	18.1502	1.50165	13.8183	0.946665	12.5412	1.24917	19.3192	2.37636	25.5333	2.23222	22.6153	2.04215	26.6728	1.13305	9.81019	7.01093	4.15817	0	0	11.7807	26.7486
2	18.5	2.175	4.021	3.74623	0.931667	3.27538	0	4.53192	0.426923	6.06147	0.607244	9.14582	1.05279	10.8276	1.089	11.2183	1.0083	13.2282	0.6262	3.76471	0	1.07285	0	0	11.5159	26.6556
2	19.5	2.01199	7.77	21.3801	2.75162	48.6055	3.6588	46.4913	3.03298	22.6443	2.06779	28.8106	3.40294	30.6289	3.14185	31.2473	3.27496	40.7899	1.97576	15.3266	5.53334	4.84252	0	0	10.4546	26.9011
2	20.5	1.913	4.229	1.41975	0.335719	1.53817	0	2.70398	0	4.00949	0	5.304	0.555353	5.52525	0.509606	5.97294	0	4.48052	0	1.06102	0	0	0	0	22.3652	26.1264
2	21.5	2.073	8.75	37.0043	4.22907	30.8308	1.96129	36.3828	1.90825	49.2945	2.256	56.3961	3.07479	53.0757	2.57484	55.9484	2.52158	68.7371	1.38737	15.8525	1.73661	2.17302	0	0	22.0895	26.5505
2	22.5	2.255	4.204	3.14974	0.749224	1.86177	0	3.63535	0	4.77798	0.472282	6.76655	0.724085	7.67243	0.682331	10.0783	0.746708	10.6042	0	2.81037	0	0.630622	0	0	14.8227	26.657
2	23.5	1.8	7.85	15.9584	2.03292	13.3808	0.542231	12.6557	0	13.684	0.681157	17.5654	0.846916	18.433	1.04806	29.1704	1.07715	47.8197	0.77641	12.5712	0	2.04415	0	0	31.2053	27.1026
2	24.5	2.21	4.044	9.37474	2.31819	7.69661	0.446065	10.6707	1.97289	6.88116	3.97399	12.3358	2.10513	19.6299	3.0745	27.4423	3.75683	30.2709	2.54592	13.5696	0.809427	3.7959	0	0	6.58571	27.0383
3	27.5	2.448	5.12	8.50097	1.66035	6.63289	1.06616	5.24246	0.645965	6.43783	0.666812	11.6731	1.46853	16.6139	1.45119	15.6136	1.41162	19.2544	1.02546	7.00471	0.888909	3.84915	0	0.711671	11.9777	26.9047
3	29.5	2.39	5.18	5.12081	0.988573	5.21495	1.3837	3.91759	0.756989	3.99469	0.418307	7.43674	0.894077	10.8551	0.9295	10.2234	0.86033	11.8422	0.655784	3.85701	0.243783	1.89582	0	0	11.6272	26.7441
3	31.5	2.408	5.02	3.95504	0.787856	6.41132	1.20297	4.19429	0.469404	3.39625	0.390178	5.95124	0.822655	9.04818	0.780562	7.70811	0.551019	7.73168	0.508231	2.71689	2.37213	1.30146	0	0	11.0429	26.5628
3	33.5	2.429	5.27	3.90238	0.740489	7.16793	1.41937	4.71535	0.503433	4.52465	0.487554	7.80614	1.04253	0.918979	10.2023	0.865328	10.8761	0.686628	4.14419	0.638728	0	2.15308	0	0	0.515747	28.8519
3	35.5	2.54	4.29	2.72036	0.634117	20.1146	2.92862	13.4076	2.52649	4.06521	0.423643	6.28141	0.81636	7.91592	0.665481	5.84153	0.416641	5.43129	0.384851	1.92511	1.2332	0.839521	0	0.31168	7.53491	26.3539
3	37.5	2.321	5.5	4.9455	0.899182	8.94645	1.72035	4.77282	0.927078	4.69441	0.477741	8.0009	1.04841	10.1701	0.989738	8.99604	0.869213	9.31724	0.628858	3.55446	1.82896	2.00079	0	0.385726	9.75451	26.7203
3	39.5	2.212	5.49	2.20555	0.40174	2.55004	0.503057	1.88468	0.407285	2.1657	0	3.22693	0.327803	4.1474	0.389603	4.2888	0.364372	5.64389	0.254316	2.02372	0	1.04973	0	0	13.735	27.0136
3	41.5	2.418	5.79	3.39375	0.586139	5.88779	0.526143	3.72103	0.609644	3.25119	0.330053	5.62145	0.62616	6.12916	0.608452	5.27525	0.532275	6.1546	0.429095	2.55763	1.08873	1.46547	0	0	9.9701	26.8838
3	43.5	2.669	5.21	2.10866	0.404732	3.32389	0.367128	2.04039	0.311388	2.32174	0.217653	3.74915	0.392017	3.94152	0.189926	3.50962	0.332646	4.27328	0.312327	1.52949	0.373675	0.701711	0	0	12.0485	26.7876
3	45.5	2.458	5.41	3.17427	0.586741	8.17687	0.66709	4.17327	0.54214	4.1595	0.393781	6.48444	0.726877	6.50393	0.614534	5.13261	0.536032	6.07453	0.715126	2.61187	0.312639	1.11971	0	0.249679	9.51123	26.7605
3	47.5	2.072	6.48	1.39625	0.215471	2.87025	0.185858	2.13768	0.226506	2.05895	0	2.59236	0.318458	2.90422	0.290006	2.43894	0.253299	2.94214	0	1.23388	0	0.336689	0	0	12.845	26.7134

## Sheet: Appendix E n-alkanes
						ug comp																				Concentration µg/g TOC
Depth (cm)	g_TOC	g Sed.	TOC %	µg C16-35	µg/g C16-35	C16	C17	C18	C19	C20	C21	C22	C23	C24	C25	C26	C27	C28	C29	C30	C31	C32	C33	C34	C35	C16	C17	C18	C19	C20	C21	C22	C23	C24	C25	C26	C27	C28	C29	C30	C31	C32	C33	C34	C35	ACL* C23-33	CPI** C25-33
1.5	0.131767	3.37	3.91	17.4083	5.16568	0	1.57431	0.468882	0.377962	0.205889	1.11308	0.486049	0.188059	0.627604	3.84125	0.704161	5.59863	0.455646	3.87245	0.424491	3.92259	0.191505	1.76727	0	0.406274	0	0.402636	0.119919	0.0966654	0.0526569	0.284674	0.124309	0.048097	0.160512	0.982417	0.180092	1.43187	0.116533	0.990396	0.108565	1.00322	0.0489783	0.451987	0	0.103906	27.7468	9.30349
2.5	0.157867	4.85	3.255	22.513	4.64186	0	0.371065	0.232026	0.239822	0.135282	0.615274	0.334473	1.7103	0.447915	2.76247	0.505723	3.86016	0.322295	2.84701	0.17572	1.87582	0	0.972974	0	0	0	0.113998	0.071283	0.073678	0.0415613	0.189024	0.102757	0.525438	0.137608	0.848684	0.155368	1.18592	0.0990154	0.874658	0.0539847	0.57629	0	0.298917	0	0	27.4754	10.3792
4.5	0.101806	3.12	3.263	23.0926	7.40147	0	0.894562	0.32975	0.26074	0.149693	0.801491	0.341623	0.104476	0.491876	2.66591	0.473915	3.57899	0.401915	2.54672	0.717932	2.48361	0.119393	0.80867	0	0.115145	0	0.274153	0.101057	0.079908	0.045876	0.24563	0.104696	0.0320183	0.150743	0.817011	0.145239	1.09684	0.123174	0.780484	0.220022	0.761143	0.0365898	0.24783	0	0.0352881	27.8958	6.26687
5.5	0.138012	4.24	3.255	25.5721	6.03116	0.119575	0.667209	0.314035	0.311107	0.196454	0.841208	0.495122	2.08982	0.607392	3.36386	0.62899	4.86701	0.478275	3.68135	0.316359	2.26577	0.0911808	1.17831	0	0	0.0367357	0.20498	0.0964778	0.0955783	0.0603546	0.258436	0.152111	0.642035	0.186603	1.03344	0.193238	1.49524	0.146935	1.13098	0.0971917	0.696088	0.0280125	0.362001	0	0	27.482	8.68676
7.5	0.0901392	4.22	2.136	18.6362	4.41617	0	1.02957	0.252277	0.310634	0.238919	0.963917	0.488017	0.0759063	0.548487	2.94569	0.747031	4.35187	0.490423	3.065	0.326688	2.66484	0.164554	0.812689	0	0.138311	0	0.482008	0.118107	0.145428	0.111853	0.451272	0.228472	0.0355367	0.256782	1.37907	0.349734	2.03739	0.229599	1.43492	0.152944	1.24759	0.0770384	0.380472	0	0.0647523	27.8351	7.0419
8.5	0.173265	5.31	3.263	26.9368	5.07284	0	0.905908	0.105161	0.348228	0.244956	1.18128	0.537695	2.35498	0.717924	3.3558	0.821797	5.26935	0.57506	3.70195	0.360406	1.95556	0.114833	0.541713	0	0	0	0.277631	0.0322283	0.10672	0.0750709	0.362023	0.164786	0.721722	0.22002	1.02844	0.251853	1.61488	0.176237	1.13452	0.110452	0.599312	0.0351925	0.166017	0	0	27.1365	6.82112
10.5	0.185796	6.14	3.026	22.4674	3.65919	0.0945368	2.12901	0.356779	0.494335	0.349203	1.53037	0.764597	2.87719	0.912645	4.04369	0.99867	5.84723	0.688774	4.02625	0.127749	2.98139	0.202007	1.16784	0.101694	0.149211	0.0312415	0.703571	0.117905	0.163362	0.115401	0.505739	0.252676	0.950822	0.301601	1.33631	0.33003	1.93233	0.227619	1.33055	0.0422173	0.985258	0.066757	0.385935	0.0336066	0.0493097	27.1593	7.34633
11.5	0.239161	7.77	3.078	23.3622	3.00672	0	1.43866	0.139372	0.322161	0.262047	1.19404	0.602582	2.29009	0.794315	3.4922	0.926973	5.36982	0.306758	4.29619	0.414049	2.50152	0.0846261	1.13668	0	0	0	0.467402	0.04528	0.104666	0.0851356	0.387928	0.195771	0.744019	0.258062	1.13457	0.301161	1.74458	0.0996616	1.39577	0.134519	0.812711	0.0274939	0.369292	0	0	27.4859	8.17147
13.5	0.265125	8.75	3.03	20.4792	2.34047	0	1.17576	0.0948334	0.237669	0.179314	0.950148	0.492718	2.09237	0.631682	2.75667	0.692147	3.82132	0.42323	2.7231	0.237419	1.47986	0.0606339	0.587359	0	0	0	0.388039	0.0312981	0.0784386	0.0591796	0.31358	0.162613	0.690552	0.208476	0.909793	0.228431	1.26116	0.13968	0.898713	0.0783562	0.488404	0.0200112	0.193848	0	0	27.0748	6.80092
15.5	0.207397	7.85	2.642	18.752	2.3888	0.0552077	1.53137	0.135976	0.289527	0.249598	1.26953	0.617789	2.67809	0.802817	3.70855	0.919101	5.63763	0.629518	4.23665	0.309928	2.48519	0.18783	1.08351	0.108949	0	0.0208962	0.579625	0.0514672	0.109586	0.0944731	0.480517	0.233834	1.01366	0.303867	1.40369	0.347881	2.13385	0.238273	1.60358	0.117308	0.940648	0.0710938	0.410109	0.0412374	0	27.3422	6.98876
17.5	0.1152	5.12	2.25	44.545	8.7002	0	1.11809	0.12965	0.26239	0.235029	1.0807	0.554908	2.39627	0.743866	3.2843	0.827411	4.69324	0.587435	3.43878	0.263787	1.90983	0.141101	0.800615	0	0	0	0.496929	0.0576224	0.116618	0.104457	0.480309	0.246626	1.06501	0.330607	1.45969	0.367738	2.08589	0.261082	1.52835	0.117239	0.848813	0.0627115	0.355829	0	0	27.1917	6.63681
19.5	0.104221	5.18	2.01199	42.357	8.17702	0.177935	0.611975	0.111642	0.216546	0.2147	0.896817	0.586365	2.46631	0.060969	3.9312	0.960782	5.40445	0.701583	3.98687	0.28002	1.80132	0.146349	0.729689	0.0767007	0	0.0884375	0.304164	0.0554885	0.107628	0.10671	0.445736	0.291436	1.22581	0.0303029	1.95389	0.477528	2.68612	0.348701	1.98156	0.139176	0.895294	0.0727382	0.36267	0.0381218	0	27.0999	7.34797
21.5	0.104065	5.02	2.073	49.3943	9.8395	0.0694854	0.322472	0.0648726	0.128703	0.162807	0.575245	0.462749	2.30033	0.720779	3.31968	0.698458	5.06844	0.689421	3.80432	0.193534	1.24054	0.117536	0.539784	0	0	0.0335192	0.155558	0.0312941	0.0620855	0.0785369	0.277494	0.223227	1.10966	0.347698	1.60139	0.336931	2.44498	0.332571	1.83518	0.0933592	0.598427	0.0566987	0.260388	0	0	26.9981	6.99944
23.5	0.09486	5.27	1.8	45.0732	8.55279	0.109651	0.402958	0.0629199	0.134436	0.164903	0.707412	0.472974	2.21804	0.705714	3.27728	0.671073	4.26676	0.633786	3.12057	0.176899	1.03181	0.0956625	0.499199	0	0	0.0609174	0.223866	0.0349555	0.0746869	0.0916127	0.393007	0.262763	1.23224	0.392063	1.82071	0.372818	2.37042	0.352103	1.73365	0.0982774	0.573227	0.0531458	0.277333	0	0	26.8569	6.53649
26.5	0.11021	4.29	2.569	43.2025	10.0705	0	0.601609	0.373844	0.430314	0.319311	1.96476	0.673714	2.68978	0.734158	3.45913	0.782634	4.69372	0.483178	3.23285	0.774206	2.41159	0.209779	0.997181	0.12415	0.110456	0	0.23418	0.145521	0.167503	0.124294	0.764795	0.262248	1.04701	0.285776	1.34649	0.304645	1.82706	0.18808	1.25841	0.301365	0.938727	0.081658	0.388159	0.0483262	0.0429957	27.0816	5.59501
27.5	0.13464	5.5	2.448	80.4832	14.6333	0	0.881238	0.504796	0.80099	0.547712	3.45955	1.27757	5.35348	1.36382	6.57735	1.45839	8.31395	0.899706	6.03659	0.623659	4.35533	0.317326	0.779981	0.836362	0.15724	0	0.359983	0.206207	0.327202	0.223739	1.41321	0.521884	2.18688	0.557118	2.68682	0.595746	3.39622	0.367527	2.46593	0.254763	1.77914	0.129627	0.31862	0.341651	0.0642322	26.8531	5.94594
28.5	0.13198	5.49	2.404	37.1517	6.76717	0	0.427024	0.236319	0.302833	0.200562	1.38947	0.498111	2.09762	0.553632	2.60861	0.583272	3.34982	0.344208	2.32887	1.57792	1.81687	0.149818	0.718277	0	0.0884234	0	0.177631	0.0983025	0.125971	0.0834284	0.577984	0.207201	0.872555	0.230296	1.08511	0.242625	1.39344	0.143181	0.968747	0.656373	0.755771	0.0623202	0.298784	0	0.0367818	27.0184	3.7243
29.5	0.138381	5.79	2.39	39.3977	6.80445	0.135106	1.30391	0.799911	0.857419	0.551572	3.0785	1.26429	5.42627	1.42103	6.87735	1.61614	10.0818	1.02277	0.439066	0.726883	3.2062	0.415611	2.04041	0.915652	0.177142	0.0565299	0.545571	0.334691	0.358753	0.230783	1.28808	0.528991	2.2704	0.594572	2.87755	0.676207	4.21831	0.427937	0.18371	0.304135	1.34151	0.173896	0.853726	0.383118	0.0741178	26.4939	4.5869
30.5	0.133845	5.21	2.569	42.2348	8.10648	0	0.361149	0.365795	0.368003	0.233495	1.41677	0.603273	2.51082	0.545058	3.16974	0.696489	4.40523	0.438156	1.63701	3.22649	2.54554	0.178939	1.02776	0.0899003	0	0	0.14058	0.142388	0.143248	0.0908894	0.551486	0.234828	0.977352	0.212167	1.23384	0.271113	1.71476	0.170555	0.637216	1.25593	0.990869	0.0696531	0.400061	0.0349943	0	27.2118	2.63783
31.5	0.130273	5.41	2.408	34.8976	6.45057	0	1.0124	0.68132	0.886929	0.550678	3.57712	1.33684	5.71051	1.43766	6.8529	1.61009	9.67355	1.03281	7.26486	0.530589	5.09304	0.316416	1.074	0.752583	0	0	0.420432	0.28294	0.368326	0.228687	1.48551	0.555165	2.37147	0.597034	2.84589	0.668642	4.01726	0.428907	3.01697	0.220344	2.11505	0.131402	0.446011	0.312534	0	27.1345	6.57063
32.5	0.15403	6.48	2.377	35.9694	5.55083	0	0.411358	0.301309	0.341729	0.222662	1.4473	0.539127	2.37989	0.587992	2.71616	0.650011	3.654	0.191315	2.80719	0.211194	0.733494	0.154591	0.415711	0.100615	0.101885	0	0.173058	0.12676	0.143765	0.0936735	0.608879	0.22681	1.00121	0.247367	1.14268	0.273458	1.53723	0.080486	1.18098	0.0888489	0.30858	0.0650361	0.174889	0.0423284	0.0428627	26.48	6.8246
33.5	0.0910875	3.75	2.429	26.2261	6.99363	0	0.947827	0.642359	0.791692	0.543129	3.22822	1.29944	5.49675	1.404	6.71323	1.56082	9.50904	0.984077	6.79186	0.510446	2.01712	0.291443	1.48339	0.858345	0	0	0.390213	0.264454	0.325934	0.223602	1.32903	0.534971	2.26297	0.578014	2.76378	0.642576	3.9148	0.405137	2.79616	0.210147	0.830432	0.119985	0.6107	0.353374	0	26.8481	5.94321
34.5	0.0879439	3.41	2.579	17.2864	5.06933	0.0877443	0.666682	0.432549	0.50146	0.316111	1.83826	0.737565	3.17896	0.746954	3.87088	0.818205	5.17837	0.486746	3.59828	0.265057	2.96573	0.199572	1.06579	0.0898976	0.10307	0.0340226	0.258504	0.16772	0.19444	0.122571	0.712781	0.285989	1.23263	0.28963	1.50092	0.317257	2.0079	0.188734	1.39522	0.102775	1.14995	0.0773836	0.413257	0.0348576	0.0399649	27.1109	7.79877
35.5	0.129794	5.11	2.54	19.6148	3.83852	0.170867	1.02031	0.527285	0.776456	0.498722	3.16918	1.15083	4.65511	1.22639	5.94881	1.39371	8.68516	0.850944	6.05659	0.534	4.26359	0.262319	1.34787	0.66435	0	0.0672703	0.401695	0.207592	0.305692	0.196347	1.24771	0.453085	1.83272	0.482829	2.34205	0.548703	3.41935	0.335017	2.38448	0.210236	1.67858	0.103275	0.530656	0.261555	0	27.2176	6.63099
36.5	0.129337	5.36	2.413	29.8432	5.56775	0	0.423719	0.245285	0.340367	0.22965	1.46458	0.539213	2.14146	0.552998	2.70663	0.613081	3.72415	0.367846	2.74577	1.8567	2.15972	0.1383	0.744096	0	0.106365	0	0.175598	0.101651	0.141056	0.0951719	0.606954	0.223462	0.887467	0.229175	1.12169	0.254074	1.54337	0.152443	1.13791	0.769457	0.895036	0.0573147	0.30837	0	0.0440798	27.1217	3.74131
37.5	0.133225	5.74	2.321	25.0664	4.36696	0	1.53262	0.643605	1.23091	0.890992	5.88135	1.8562	7.53704	2.20305	10.3747	2.52202	15.7621	1.64329	12.1313	1.15689	10.0738	0.547186	3.03699	1.15749	0.301667	0	0.660329	0.277296	0.530337	0.383883	2.53397	0.799742	3.24732	0.949182	4.46992	1.08661	6.7911	0.708011	5.22674	0.498445	4.34027	0.235754	1.30848	0.498703	0.129973	27.4008	6.83824
38.5	0.128117	5.58	2.296	19.2717	3.4537	0	0.743729	0.24766	0.561889	0.407312	2.80877	0.887853	3.42588	0.985128	4.82222	1.21353	7.49529	0.774926	5.73216	0.551582	5.53367	0.271558	1.7086	0.0934638	0.229071	0	0.323924	0.107866	0.244725	0.177401	1.22333	0.386696	1.49211	0.429063	2.10027	0.528541	3.2645	0.337511	2.49659	0.240236	2.41014	0.118274	0.744163	0.0407072	0.0997697	27.4946	7.68385
39.5	0.102194	4.62	2.212	23.8196	5.15576	0	0.878669	0.179851	0.605942	0.48722	2.92431	0.978931	3.55458	1.15074	5.12002	1.31462	8.36883	0.807515	5.7887	0.45362	3.14435	0.173953	0.736012	0.483887	0	0	0.397228	0.0813071	0.273934	0.220262	1.32202	0.442555	1.60695	0.520228	2.31466	0.594311	3.78338	0.365061	2.61695	0.205072	1.4215	0.0786404	0.332736	0.218755	0	27.154	6.54946
40.5	0.0876129	4.19	2.091	17.9675	4.28819	0	0.410637	0.0761212	0.28915	0.23696	0.138402	0.487255	1.70101	0.573748	2.53929	0.545747	3.94414	0.404954	3.11769	0.266148	2.23431	0.142304	0.367975	0	0.0941218	0	0.196383	0.0364042	0.138283	0.113324	0.0661894	0.233025	0.81349	0.274389	1.21439	0.260998	1.88625	0.193665	1.491	0.127282	1.06854	0.0680554	0.175981	0	0.0450128	27.2112	7.6461
41.5	0.130088	5.38	2.418	27.1479	5.04608	0	1.06237	0.146871	0.662452	0.520138	3.39393	0.968924	3.5188	1.15192	5.79035	1.14988	9.65308	0.802694	5.98206	0.340553	2.80592	0.175964	0.723721	0.548109	0	0	0.43936	0.0607408	0.273967	0.215111	1.40361	0.400713	1.45525	0.476396	2.39469	0.475549	3.99217	0.331966	2.47397	0.140841	1.16043	0.0727724	0.299306	0.226679	0	27.0658	7.58136
43.5	0.126778	4.75	2.669	21.0999	4.44209	0	1.29348	0.166969	0.617207	0.546459	3.48722	0.989267	3.66942	1.18239	6.56079	1.4047	11.0338	0.786841	5.83779	0.33144	2.96368	0.14806	0.666102	0.549179	0	0	0.484631	0.0625586	0.23125	0.204743	1.30657	0.370651	1.37483	0.443007	2.45814	0.526303	4.13405	0.294807	2.18726	0.124181	1.11041	0.0554739	0.24957	0.205762	0	26.9911	7.71334
45.5	0.138877	5.65	2.458	38.4943	6.81315	0	1.4206	0.190543	0.567207	0.497962	3.11538	0.93313	3.36406	1.13725	5.12757	1.29802	8.47489	0.796532	4.84101	0.260497	1.79859	0.131207	0.446629	0.49652	0	0	0.577951	0.0775193	0.230759	0.202588	1.26744	0.37963	1.36862	0.462672	2.08608	0.528079	3.44788	0.324057	1.96949	0.105979	0.731728	0.0533797	0.181704	0.202002	0	26.8272	6.32282
47.5	0.129293	6.24	2.072	17.57	2.8157	0	1.3173	0.140111	0.491798	0.483218	2.96053	0.973166	3.22799	1.19338	5.03211	1.34444	9.08557	1.02055	5.30643	0.278799	2.0339	0.147563	0.525962	0.406569	0	0	0.635762	0.067621	0.237354	0.233213	1.42883	0.469675	1.55791	0.575955	2.42863	0.648862	4.38493	0.492544	2.56102	0.134556	0.981613	0.0712177	0.253843	0.19622	0	26.9575	6.19575

## Sheet: Appendix F CSRA
			Age Model BACON									Calibrated age intervals (2σ, cal yrs BP)
ETH nr.	Fraction	Label	Depth (cm)	Depth error (cm)	Deposition Age (CE)	Error Deposition Age (yrs)	Weight (µg C)	Fmcorrected	Fm error	14C Age (yrs)	error (yrs)	From	To	σ	Median	MTT (yrs)	MTT error (yrs)
102099.1.1	bulk FAME	L2b	7.5	1.5	1965.08	14.6245	33	0.9798	0.0101	163	81	424		104	168	183.084	208.513
102100.1.1	FAME C16+18	L2T1	7.5	1.5	1965.08	14.6245	13.697	1.08452	0.0137	-652	109
102101.1.1	FAME C24+26+28+30+32	L2T2	7.5	1.5	1965.08	14.6245	44.7576	0.9942	0.0134	289	103	517		137	336	351.084	274.39
102102.1.1	bulk FAME	L3b	13.5	1.5	1933.39	16.898	420.333	0.8384	0.0101	1415	81	1523	1181	81	1332	1315.39	162.879
102103.1.1	bulk FAME	L4b	21.5	1.5	1889.59	26.4495	267.394	0.5962	0.0101	4157	82	4856	4443	108	4683	4622.59	217.613
102104.1.1	FAME C16+18	L4T1	21.5	1.5	1889.59	26	15.6061	0.7415	0.0106	2406	85	2740	2311	128	2489	2428.59	257.363
102105.1.1	FAME C24+26	L4T2	21.5	1.5	1889.59	26.4495	62.9091	0.603	0.0104	4061	83	4833	4300	131	4575	4514.59	263.332
102106.1.1	FAME C28+30+32	L4T3	21.5	1.5	1889.59	26.4495	59.7879	0.56895	0.0103	4530	83	5456	4879	135	5169	5108.59	271.292
102107.1.1	bulk FAME	L5b	29.5	1.5	1816.51	74.249	468.667	0.87999	0.0101	1027	81	1174	761	97	943	809.505	207.723
102108.1.1	bulk FAME	L6b	48.5	1.5	1816.51	74.249	187.818	0.8395	0.0101	1405	81	1522	1178	81	1323	936.379	185.948
102109.1.1	FAME C16+18	L6T1	48.5	1.5	1563.38	91.283	11.5758	0.9317	0.0106	568	85	685	476	59	586	199.379	149.186
102110.1.1	FAME C24+26	L6T2	48.5	1.5	1563.38	91.283	12.7576	0.89438	0.0104	897	83	955	680	75	820	433.379	175.592
102111.1.1	FAME C28+30+32	L6T3	48.5	1.5	1563.38	91.283	12	0.81722	0.0103	1621	83	1710	1345	97	1517	1130.38	214.403
Corrected for methyl group (methylation FAME)
Corrected for constant contamination following Hanke et al. (2017):
Mass µg C	error	Fm cont	error cont
0.8	0.19	0.67	0.15

## Sheet: Appendix G MTT
			Age model			Calibrated age interval (2σ cal yrs BP)
ETH nr.	Label	Unit	Depth (cm)	Deposition Age (CE)	Age Error (yrs)	From	To	σ	Median	MTT (yrs)	Error MTT (yrs)
86475.1.1	LAV003	1	2.5	1996	10	282	5	84	125	171	168
86474.1.1	LAV006	1	5.5	1973	1	271	11	79	110	133	159
93093.1.1	L04	2	10.5	1952	16	898	554	66	694	696	133
93092.1.1	L05	2	12.5	1939	15	1565	1295	76	1430	1419	153
86473.1.1	LAV013	2	12.5	1939	15	1687	1330	78	1476	1465	157
93091.1.1	L06	2	14.5	1927	20	1605	1305	79	1455	1432	159
86472.1.1	LAV016	2	15.5	1922	21	1821	1415	96	1630	1602	193
93090.1.1	L07	2	16.5	1917	19	1984	1571	96	1784	1751	193
93089.1.1	L08	2	18.5	1906	22	2740	2207	132	2479	2435	265
93088.1.1	L09	2	19.5	1901	25	3444	2949	125	3196	3147	251
93087.1.1	L10	2	20.5	1896	26	5986	5486	111	5745	5691	224
93086.1.1	L11	2	21.5	1890	26	6278	5750	133	6024	5964	267
86471.1.1	LAV023	2	22.5	1884	28	5585	4709	215	5132	5066	431
86470.1.1	LAV026	3	25.5	1863	39	1560	939	161	1262	1175	324
86469.1.1	LAV033	3	32.5	1778	85	1523	1175	82	1315	1143	185
93079.1.1	L18	3	34.5	1752	103	1302	981	87	1171	973	202
86468.1.1	LAV036	3	35.5	1738	108	1388	1059	85	1239	1027	201
86467.1.1	LAV043	3	42.5	1645	109	2301	1821	104	2002	1697	235
93076.1.1	L21	3	43.5	1631	108	1295	983	82	1164	845	196
86466.1.1	LAV046	3	45.5	1605	107	1314	1000	78	1198	853	189
86465.1.1	LAV055	3	54.5	1469	112	1539	1282	74	1385	904	185
86464.1.1	LAV065	3	64.5	1245	156	1603	1304	77	1452	747	219
86463.1.1	LAV075	3	74.5	894	236	2342	1950	110	2155	1099	323
86462.1.1	LAV085	3	84.5	564	160	2734	2354	115	2544	1158	280
86461.1.1	LAV100	3	99.5	124	319	3329	2859	110	3066	1240	387
86460.1.1	LAV110	3	109.5	-183	375	3825	3355	109	3538	1405	434
86459.1.1	LAV120	3	119.5	-486	362	4405	3879	129	4099	1663	444
86458.1.1	LAV130	3	129.5			5442	4854	143	5120
